# Supplementary material for: Characterization of Arabidopsis thaliana Coq9 in the CoQ Biosynthetic Pathway
Source: Metabolites. 2023 Jun 30;13(7):813. doi: 10.3390/metabo13070813 (PMC10385794; doi:10.3390/metabo13070813)
Supplement: Supplementary file 1 [file metabolites-13-00813-s001.zip]

Archive with 1 entries (1 files):
- metabolites-2473427-supplementary.pdf
